# Supplementary material for: Wolbachia Infection Alters the Microbiota of the Invasive Leaf-Miner Liriomyza huidobrensis (Diptera: Agromyzidae)
Source: Microorganisms. 2025 Jan 30;13(2):302. doi: 10.3390/microorganisms13020302 (PMC11858490; doi:10.3390/microorganisms13020302)
Supplement: Supplementary file 1 [file microorganisms-13-00302-s001.zip]

Archive with 1 entries (1 files):
- microorganisms-3406586-supplementary.pdf
